# Supplementary material for: Depletion of Fumarate Hydratase, an Essential TCA Cycle Enzyme, Drives Proliferation in a Two-Step Model
Source: Cancers (Basel). 2022 Nov 9;14(22):5508. doi: 10.3390/cancers14225508 (PMC9688661; doi:10.3390/cancers14225508)
Supplement: Supplementary file 1 [file cancers-14-05508-s001.zip]

Archive with 1 entries (1 files):
- cancers-1971203-supplementary.pdf
